# Supplementary material for: Impact of Body Mass Index in the Cardioverter Efficacy of Amiodarone in Persistent Atrial Fibrillation
Source: Pharmaceuticals (Basel). 2024 May 28;17(6):693. doi: 10.3390/ph17060693 (PMC11206555; doi:10.3390/ph17060693)
Supplement: Supplementary file 1 [file pharmaceuticals-17-00693-s001.zip]

Archive with 1 entries (1 files):
- pharmaceuticals-2871518-supplementary.pdf
